# Supplementary material for: Research on the Expression of Immune-Related Genes at Different Stages in the Third-Instar Larvae of Spodoptera frugiperda Infected by Metarhizium rileyi
Source: Insects. 2025 Feb 12;16(2):199. doi: 10.3390/insects16020199 (PMC11856804; doi:10.3390/insects16020199)
Supplement: Supplementary file 1 [file insects-16-00199-s001.zip]

Archive with 1 entries (1 files):
- insects-3421757-supplementary.pdf
